# Supplementary material for: Adaptive immune receptor genotyping using the corecount program
Source: Front Immunol. 2023 Apr 11;14:1125884. doi: 10.3389/fimmu.2023.1125884 (PMC10126697; doi:10.3389/fimmu.2023.1125884)
Supplement: Supplementary Table 6 — Validation Primers. [file Table_6.xlsx]

## Sheet: IGHV
Primer	Sequence
IGHV1-18_F	GGATGCGTGGCCTCTAACAGGATTACG
IGHV1-18_R	GCCTCCTCCCTGGGGTTTCTGAAACC
IGHV1-2_F	GGATTGGGACAGGGACTTCAGC
IGHV1-2_R	CTCAGCCCCAGCACAGCTGCCTCCTC
IGHV1-24_F	GGACTTCTGGGCATGTCAGAGGAC
IGHV1-24_R	CCTCAGCACAGCTGCCTCATTCCTCAGG
IGHV1-3_F	CCTGTTCTAGGGAAAATTGTTCTCCAGTGGGAG
IGHV1-3_R	CCTCCATGCCAGCACAGCTGCTTCC
IGHV1-45_F	GAGGGCTTATTCTTCAGTGAAAGGACCTCTGC
IGHV1-45_R	CTGCCTCCTCCTTGGGGTTTCTGACG
IGHV1-46_F	GACCATGATGGGGCCAAGGCACG
IGHV1-46_R	GCTGACTCCTCCCTCAGGGTTTCTG
IGHV1-58_F	GGTGCTTGGTCTTCAGTGAAAGGACGTC
IGHV1-58_R	GCCAGTACAGCTGCCTCCTTCCTGG
IGHV1-69_F	GCCCTGAGAGCATCACATAACAACCAC
IGHV1-69_R	GCCCGGCACAGCTGCCTTCTCCCTC
IGHV1-69-2_F	GCCCTGAGAGCATCACATAACAACCAG
IGHV1-69-2_R	GCCCGGCACAGCTGCCTTCTCCCTC
IGHV1-8_F	GTGGATTCACAGTGAGAAGTACATCCTGG
IGHV1-8_R	CAGCCCAGCACAGCTGCCTTCTCC
IGHV2-26_F	GGCATGGTCCTGAAATGAGATGGAGTC
IGHV2-26_R	GGGAGCACCACTGAGATGCAGCTAGG
IGHV2-5_F	GCTCCTCACCACAGATGCAACACC
IGHV2-5_R	GGGAGCACCAATGAGAAGCAGCCTGG
IGHV2-70_F	CGAAGAAGATCCTGTCTGTAGAAGCAGGAGC
IGHV2-70_R	GAGCACCACTGAGAAGCAGCCTGGGTTC
IGHV3_21_R	CTGGAGAAGTTCCCTGGGGAAATTTGAC
IGHV3_48_R	CCCAGGCCATCACAGGAAGCCAG
IGHV3-11_F	CCTGAGAGATAGGATTACCTCCAGTGT
IGHV3-11_R	CCTGCACCTGCCCTGGAGACAGC
IGHV3-13_F	CATAGCCCCTCCATGTGTGGGTTCAC
IGHV3-13_R	CCAGGCATTCTGCAGGGAGGTTTGTG
IGHV3-15_F	GTCATTAGATTCCTGCAGGGCATCATTACC
IGHV3-15_R	CGCCCTCAGTGGGTCACGAGC
IGHV3-20_F	GGCCAGACAGTGAGACTGGCTTTTACC
IGHV3-20_R	CCTGTCTTCCTGCAGGGACGTTTGTG
IGHV3-21_F	GGGTGATCAGGGCAAAGTGTTTATCACAGC
IGHV3-23_F	CTCCCCGAGGACATTCTGACATGCTC
IGHV3-23_R	GCCTCTGGGGATGACTCTGATCAGC
IGHV3-30_F	GCCCTCCCTCTACTGATGAAAACCAGC
IGHV3-30_R	CAGCGTTCCTGCAGGGAGGTTTGTGTC
IGHV3-33_F	GGAATTACTACCAGTCTCCCCCAGGA
IGHV3-33_R	GCGTTCCTGCAGGGAGGTTTGTGTCTG
IGHV3-43_F	CACCCACATCCACTCTTGGACACAGC
IGHV3-43_R	CCTGTCTTCCTGCAGCAAGGTTTTTGTC
IGHV3-43D_F	GTCCCTCCATACTTGGGGGTTTACATTCAC
IGHV3-43D_R	CCTGTCTTCCTGCAGCAAGGTTTTTGTC
IGHV3-48_F	GGGTGATTAGTGCAAAGTGTTTATCACAGC
IGHV3-49_F	CTGTACATGGAGAGACCACTGACTGAC
IGHV3-49_R	GTCCCGTACTCAGTCGGTCCCTAGC
IGHV3-53_F	GAGCACAGGCCCAGGTAATAGGACTC
IGHV3-53_R	GCCGCTGATTTCCCCAGCGTTCCTGC
IGHV3-64_F	CCCCAAGGACACTCTCATCTGC
IGHV3-64_R	TCCCACATCGTGACAGGAAATCAGCCTC
IGHV3-66_F	CTACCAATCTCCCCCAGGAGACTTC
IGHV3-66_R	CCAGCGTTCCTGCAGGGAGGTTTGTG
IGHV3-7_F	GGGTGATCAGGGCAAAGTGTTTATCAC
IGHV3-7_R	GGAGACAGCCCCGTGCTCAATGC
IGHV3-72_F	CCTGAGAGATAGGATTACTGCCCATGC
IGHV3-72_R	CCCTGCAGSGAGGTTTGTGTCYGG
IGHV3-73_F	CCCCAGGACACCCTCATCTACTC
IGHV3-73_R	CCCTGCAGSGAGGTTTGTGTCYGG
IGHV3-74_F	GCTCTTAGATACACAGAGAGCCCATCC
IGHV3-74_R	GCCTTTAGCACCACCAGCCGCTGCCA
IGHV3-9_F	GACACGTCACATGGCCTCTCCATGC
IGHV3-9_R	CCCAGACCCCTCCTGTCTTCCTGC
IGHV4-28_F	GCTGCTGTTGCAATCTGTTTCCTCACC
IGHV4-28_R	CCCTGCTCGTCCTGAGCAGCACC
IGHV4-30-4_F	CACCTGGGAAAAGAGGAGCCAGGAC
IGHV4-30-4_R	CCTGAGCAGCAACTGCGCCGGTC
IGHV4-31_F	CCTCACCTGGGAAAAGAGGAGCCAGG
IGHV4-31R	CAGACCCGGCCTCTTGCTCTGTGG
IGHV4-34_F	CCATGATCACACTTGTCTCCCAGACC
IGHV4-34_R	CCACCTGCTGGTCTTGAGCAGTACCTG
IGHV4-38-2_F	CTCCCAGGGTGAGCCCAAAAGACC
IGHV4-38-2_R	CCCTGCAGGGAGGTTTGTGTCTG
IGHV4-39_F	GACCAGCTCCTTCAGCACATCTCTTTACC
IGHV4-39_R	CTGACCCGGCCTTGTATTCCGTGAGC
IGHV4-4_F	GCTGCTGTTCCAATCTACTTCCTCACC
IGHV4-4_R	CCTGCTGGCTCTGAGCAGCACCTGC
IGHV4-59_F	CCAGGTCCTTCAGCACGTCTCTTTACC
IGHV4-59R	CCCTCCCTGCACCTGCTCCTGACC
IGHV4-59R	CCCTCCCTGCACCTGCTCCTGACC
IGHV4-61_F	CCAGGTCCTTCAGCACGTCTCTTTACC
IGHV5-10-1_F	CACAGGGTCACAGAGAAGGGTGG
IGHV5-10-1_R	TAGAGAGGCCCCTGGGGAGTG
IGHV5-51_F	CTCTGCCCCTCCCAGGAGGCTC
IGHV5-51_R	GGAACCCTCCCACATTGTTCTCTGGTTC
IGHV6-1_F	GGACGCCAAATGCTGGAATTTCAGAGTC
IGHV6-1_R	GAGCATCCCTGCAGGGAGGTTTGTG
IGHV7-4-1_F	GAGTGTGGGTTCCCAGTGAAGTCCTGTTC
IGHV7-4-1_R	GCACAGCTGCCTCCTCCCACAGG

## Sheet: IGHD
Primer	sequence
IGHD1-14_F	GTGTGCAGGCCTCGGTCTCTGTG
IGHD1-14_R	GCCACGGCAGAAGGATGCGATCAAGCC
IGHD1-1_F	GTCTCTGTGGGTGTTCCGCTAACTGG
IGHD1-1_R	GGGGTCCAGCCCCTTCCATGACC
IGHD1-20_F	GTGCAGGCCCCAGTCTCTGTGG
IGHD1-20_R	CCGTGGGGCTCTGGGTGCTGG
IGHD1-26_F	CCCACACCTAAGGTGAGCCACAGC
IGHD1-26_R	GGTCCCCCAGGGTATTGGGGTGTC
IGHD1-7_F	GCCTCAGAGCCCCTGAAGGAGACC
IGHD1-7_R	GCGTGGGGTTGATGTTGGGAGGTGC
IGHD2-15_F	CCCCTATACAGCACTGGGCTCAGAGTCC
IGHD2-15_R	GCACACCCGCCAAAGCTCTTTCCTTGG
IGHD2-21_F	GCACTGGGCTCAGAGTCCTCTCTGAG
IGHD2-21_R	CCTGTGCAAGCTTCCCAGCTGCTTCTC
IGHD2-2_F	GGGAGGTCTCCTTCACCAGCAAGTAC
IGHD2-2_R	CTCTGCTCACTGGCCAGTGGGGTG
IGHD2-8_F	TTGACCGAAGACAGGATCCATGCAACTC
IGHD2-8_R	GGAGGGGAGTCTGGTGCGTTTTGGG
IGHD3-10_F	CCCCGGACATCCCGGGTTTCC
IGHD3-10_R	CCCTGTCCCATTTGGACTGGCGTTGG
IGHD3-16_F	CCGAGTGTTCCTGCAGTAGACCTGAGAG
IGHD3-16_R	GCCTGCTGCCCTGTGTGTTTGGGTC
IGHD3-22_F	GGGACAGATGTCAGCCTGAGGTGAAGC
IGHD3-22_R	GCCCCGTGTGTTTGGGTCATGG
IGHD3-3_F	GGTGGGCACGGACACTGTCCAC
IGHD3-3_R	CTGCTGCCCTGTGTGTTTGGGTCAC
IGHD3-9_F	GTGGGCAACTTATGAACCCGAAAGGAC
IGHD3-9_R	GCCCCATGGGGAGGGCTGTGG
IGHD4-11_F	CCGGGGAAGCCAACAGAGGACTCG
IGHD4-11_R	GCCCTCTGAAGCCCCTATTTGGAGG
IGHD4-17_F	GGCCTGAGATCCCCAGGACGCAG
IGHD4-17_R	GCCCTCTGAAGCCCCTGTTTGGAG
IGHD4-23_F	CGGGAGGGTGAGTCAGACCCAC
IGHD4-23_R	GGCATCAGCCCATCGGCTAAGATGG
IGHD4-4_F	CTCAGCCCCTCCTGGAAGGGACAG
IGHD4-4_R	GGGCTGTCATGGCCAAGATGTCC
IGHD5-12_F	CCAGGAGGCTGCAGAGGCCTCTC
IGHD5-12_R	CATCCCTGCCCTGGAGCACAGACC
IGHD5-18_F	CCCAGCCTCCTGCTGACCAGAG
IGHD5-18_R	CCCCACAGAGGGCAGAGTACAGAC
IGHD5-24_F	GGACACAGGGCATGTCTGGTCCCTG
IGHD5-24_R	CTCAGTCATCCCTGCCCTGGAGCAC
IGHD5-5_F	GGAGGCTGCAGAGGCCTCTCCAG
IGHD5-5_R	GCCCTGGGATGTTGAGAACAGATCTCC
IGHD6-13_F	GAGGAACGTCTGTCTCCAGCCTCTG
IGHD6-13_R	GGGACCCATCTCCTCACCCTAGAC
IGHD6-19_F	GTCTCCGGGTTGTGAGGTAGCTGG
IGHD6-19_R	CGCAGGACGGTGGAGGGTGCCCTG
IGHD6-25_F	CCAGGACCCACCATGGGTGGAACAC
IGHD6-25_R	GGCTGCCCCTGTTTTCTCAGGAACACTG
IGHD6-6_F	GCTCCATTCAGGACTGCCACGTCC
IGHD6-6_R	CTGCTGGCCTGGGTGTCAGGTGC
IGHD7-27_F	GGTGGCGTGACAGACCCAGCTTCAG
IGHD7-27_R	CCCTGAGCCAGGGGCTACAGAAACC

## Sheet: IGHJ
Primer	Sequence
IGHJ1_F	CCCTACCAGCCGCAGGGTTTTGGCTG
IGHJ1_R	GAGGAGACAGTGACCAGGGTGCCAC
IGHJ2_F	CAGGCAAGGGCTTTGGCTTCAGACTTGG
IGHJ2_R	GGCTCTGCCCACAACTTCTCCTTCC
IGHJ3_F	GGCTGCCTCTGCTCTGTGCTTGG
IGHJ3_R	GGGGTGCACAAAAACCTGACTCTCCGAC
IGHJ4_F	GGGACTCTGCTGCTGGGGCAAAGG
IGHJ4_R	GCTCAGGAGGAAGGAGCATCTGGAGC
IGHJ5_F	GGCAACAGCGGCCACACAGACGAG
IGHJ5_R	CAGGCTGGGTTCCCATTCGAAGGGTCC
IGHJ6_F	CCACGGACAGTCAGCTTCCATGTGACG
IGHJ6_R	GAGGCTCCCAGATCCTCAAGGCACC
